# Supplementary material for: MicroRNA 3928 Suppresses Glioblastoma through Downregulation of Several Oncogenes and Upregulation of p53
Source: Int J Mol Sci. 2022 Apr 1;23(7):3930. doi: 10.3390/ijms23073930 (PMC8998958; doi:10.3390/ijms23073930)
Supplement: Supplementary file 1 [file ijms-23-03930-s001.zip]

Archive with 1 entries (1 files):
- ijms-1500248-supplementary.pdf
